# Supplementary material for: Impact of Bariatric Surgery on Subtilisin/Kexin Type 9 (PCSK9) Gene Expression and Inflammation in the Adipose Tissue of Obese Diabetic Rats
Source: Int J Mol Sci. 2023 Nov 30;24(23):16978. doi: 10.3390/ijms242316978 (PMC10707086; doi:10.3390/ijms242316978)
Supplement: Supplementary file 1 [file ijms-24-16978-s001.zip]

Archive with 1 entries (1 files):
- ijms-2539534-supplementary.pdf
